# Supplementary material for: Evolutionarily related host and microbial pathways regulate fat desaturation in C. elegans
Source: Nat Commun. 2024 Feb 19;15:1520. doi: 10.1038/s41467-024-45782-2 (PMC10876521; doi:10.1038/s41467-024-45782-2)
Supplement: Supplementary file 4 — Source Data [file 41467_2024_45782_MOESM4_ESM.xlsx]

## Sheet: Figure 3F
Figure 3F: Quantification of fluorescence intensity of FAT-7::GFP worms supplemented with vehicle (control), 50 μM R-bemeth#1, or 50 μM S-bemeth#1
	Worm	Vehicle	50 μM R-bemeth#1	50 μM S-bemeth#1
	1	0.837396	4.34744	1.20358
	2	0.932503	4.03593	1.14458
	3	1.03295	2.46947	1.2018
	4	1.07033	2.48828	1.15959
	5	1.02659	3.67152	1.22291
	6	1.12984	3.18506	1.22138
	7	0.970393	5.10649	1.47234
	8	0.884196	5.13296	1.56484
	9	1.03359	3.46254	1.98564
	10	1.18451	6.42518	1.97225
	11	1.23197	6.00803	1.77357
	12	0.841295	4.46662	2.21688
	13	0.919187	6.66464	1.60074
	14	1.06584	6.0129	1.63999
	15	0.94292	5.88359	1.4483
	16	0.89302	5.53551	2.74166
	17	1.00347	4.05072	1.17726
	18	1.13687	5.9373	1.99524
	19	0.97837	3.93828	1.92391
	20	0.903256	6.77301	1.71156
	21	0.973646	4.86043	1.95792
	22	0.887194	2.91858	2.32123
	23	0.95286	3.7701	1.15012
	24	1.16781	2.67514	1.4435
	25	0.851493	2.42716	1.72276
	26	1.17595	4.3297	1.39669
	27	1.0682	3.90395	1.78027
	28	0.723567	3.4996	2.23224
	29	1.30145	3.64104	1.16768
	30	0.883575	4.61542	2.00747
	31	0.995763	3.46106	2.06094
	32		3.67696	1.67978
	33		3.41626
	34		3.19169
	35		3.47377

## Sheet: Figure 3G
Figure 3G: Relative expression of fat-6 and fat-7 in N2 animals supplemented with vehicle or with 50 μM R-bemeth#1 as determined by RT-PCR
		fat-6	Vehicle	50 μM R-bemeth#1		fat-7	Vehicle	50 μM R-bemeth#1
			1.21223	1.21002			2.00456	13.2911
			0.909515	1.019			1.02183	10.95
			0.78728	0.835053			0.373723	14.1101
			1.15206	0.786592			1.30632	14.2088
